# Supplementary material for: Genome-Wide Identification of the MIKC-Type MADS-Box Gene Family in Gossypium hirsutum L. Unravels Their Roles in Flowering
Source: Front Plant Sci. 2017 Mar 22;8:384. doi: 10.3389/fpls.2017.00384 (PMC5360754; doi:10.3389/fpls.2017.00384)
Supplement: Supplementary file 4 [file Table4.XLSX]

## Sheet: Sheet1
geneId	root	stem	leaf	flower	ovule	seed	fiber
GhSEP1	40.5923	0.726435	0.0834117	127.44	138.402	0.291543	19.2145
GhSEP5	54.039	0.126784	0.06186	108.357	94.5387	0.104769	13.4892
GhSEP4	10.393	0	0	12.4471	26.8827	0	4.15204
GhSEP8	12.196	0	0	8.7215	51.8258	0	6.12477
GhSEP3	83.6498	0.80296	0.829703	55.9525	192.85	0.289903	40.9665
GhSEP7	101.188	0.149712	0.46349	39.8825	138.099	0.0895786	27.2012
GhSEP9	70.4449	0	0	27.3932	0.374103	0	0.164304
GhSEP2	42.8586	0	2.3734	37.1938	0	0	0
GhSEP6	59.357	0	0.511349	42.6798	0	0	0
GhAGL6.6	84.9244	0	0	6.47271	0	0	0
GhAGL6.2	18.2375	0	0	3.88226	18.0465	0	1.35504
GhAGL6.5	14.0592	0	0	2.79575	11.9385	0	1.08403
GhAGL6.1	4.35414	0	0	9.91031	16.8075	0	5.39388
GhAGL6.4	2.20889	0	0	4.37622	4.83192	0	1.34137
GhAGL6.3	7.02338	0	0	2.6262	40.7121	0	6.16625
GhAGL6.7	13.5021	0	0.166823	3.27843	34.3185	0	4.29435
GhAPI.4	14.8488	0	0	4.78114	1.16549	0	0.397934
GhAPI.10	7.01029	0	0	1.22154	0.194248	0	0.170543
GhAPI.6	24.9361	0	0	4.05845	0	0	0
GhAPI.1	6.53807	0.172213	10.1572	6.55518	0.502181	0	0.352561
GhAPI.7	7.35188	0	2.34319	10.316	0.101591	0	0.0594265
GhAPI.3	20.6518	3.34421	15.2598	14.9584	0.665243	0	0.278202
GhAPI.9	32.3419	2.73927	8.16403	18.8911	0.0911146	0	0.106747
GhAPI.2	106.934	0	0	26.7132	0	0	0
GhAPI.8	94.2796	0	0	18.1938	0	0	0
GhAPI.5	170.336	0.159763	0	42.6286	0	0	0.081725
GhAPI.11	167.942	0.157325	0.162502	38.5734	0	0	0.0268233
GhAGL12.1	0.938664	7.11585	3.09207	0.67302	1.12044	0	0.181501
GhAGL12.2	0.624286	5.41085	4.30648	0.935716	1.32796	0	0.465719
GhSOC1.2	13.9485	0	0	8.5293	11.4969	0	0.86521
GhSOC1.7	5.6689	0	0	3.13097	3.09057	0	0.504706
GhSOC1.1	0.277915	0.277915	7.45732	0.802115	0	0.942459	0
GhSOC1.6	0	7.26107	0	0.212649	0	0	0
GhSOC1.5	0	5.6579	1.52576	1.63205	0	0.197718	0
GhSOC1.10	0.138958	5.78923	1.62923	0.737415	0	0	0
GhSOC1.3	5.0688	0	0.191236	3.42555	0.431151	0	0.0314994
GhSOC1.8	4.93174	0	0.183408	4.97554	0.206748	0	0.0302275
GhSOC1.4	1.54072	1.36773	2.61356	1.38971	0.212977	0.0739985	0.145251
GhSOC1.9	1.57455	1.3477	2.75876	1.78497	0.589221	1.4929	0.363984
GhTM8.1	21.1133	0.16755	0.173275	1.13014	0.0976608	0	0.142894
GhTM8.2	38.2133	0.196245	0.407306	2.48327	0.344368	0	0.100542
GhAG9	4.26674	0.565983	1.16699	33.2793	84.1447	2.14971	71.248
GhAG10	1.48431	0.286928	0.739691	102.006	98.398	0.213906	42.1607
GhAG4	1.79052	0.860785	0.591752	137.228	100.316	4.83428	42.6007
GhAG5	3.07252	0.079471	0.410508	33.8062	81.9187	12.4705	66.3382
GhAG3	61.8587	0.423461	0.175211	29.9335	150.696	0.307186	43.1677
GhAG6	70.8459	0.254076	0.876054	29.1639	160.374	0.102395	41.6652
GhAG1	0.553841	0.180239	0.280024	7.7482	155.06	0	213.391
GhAG2	0.222392	0.179195	0.649523	4.3792	190.158	0	168.023
GhAG7	0.704495	0	0.242496	6.96548	146.209	0	109.647
GhAG8	0.222392	0.179195	0.278367	3.25273	173.632	0	171.479
GhBS1	0.0887379	0	0	2.9124	80.9529	0	5.969
GhBS3	0.0295793	0	0.344646	3.06985	87.7515	0	6.48063
GhBS2	0.0601153	0.423461	0	3.35034	128.082	0	7.51245
GhBS4	0.078462	0.561792	0	3.84206	143.284	0	5.84926
GhAGL15.1	0	0	0	0	0	0	0
GhAGL15.4	0	0	0	0.248818	0	0	0
GhAGL15.5	0	0	0	1.03371	0	0	0.0523078
GhAGL15.2	0	0.154961	0.160014	0.18646	0	0.929728	0
GhAGL15.3	0.162794	0	0	2.13657	5.063	0	2.83662
GhAGL15.6	0.053484	0.15044	0	0.967794	3.76272	0	1.25646
GhAGL17.5	0.0289647	0	0	0.0316482	0.0950347	0	0.046367
GhAGL17.11	0	0.989226	0	0	0.384272	0	0.0187458
GhAGL17.6	0.0289647	0	0	0	0.570208	0.0982934	0.185468
GhAGL17.1	0.418551	0.505386	0	0	0	0	0.0574712
GhAGL17.7	1.01648	1.01077	0.348475	0.0649988	0.392814	0	0.0574712
GhAGL17.4	0.209275	0.505386	0	0.121736	0.0982035	0	0.0574712
GhAGL17.10	0.0896895	1.17923	0	0.162315	0.0982035	0	0
GhAGL17.3	0	1.84348	0	0.116215	0	0	0
GhAGL17.9	0	0.840454	0	0.0181868	0	0.227886	0
GhAGL17.12	0.69833	4.16344	0.377867	0.560257	0.709843	0.144492	0.250166
GhAGL17.2	1.77675	3.41349	1.35185	1.26362	8.53295	0.0778101	2.99617
GhAGL17.8	0.291541	3.95854	0.562564	0.281938	1.42673	0.0811174	0.837087
GhAP3.1	1.61654	0.0770946	0.0796011	66.4912	0.358907	0	0
GhAP3.10	1.94533	0.0770946	0.0796011	51.913	0	0	0
GhAP3.2	2.72816	0.19258	0.299643	237.593	0.562976	0	0
GhAP3.6	1.99042	0	0.221907	106.107	0.250129	0	0
GhAP3.4	91.2012	1.24714	120.008	222.075	11.1261	37.5457	0.942489
GhAP3.8	62.5804	0.890816	54.3313	223.038	4.88716	22.8304	0.516849
GhAP3.3	0.799526	0	0	17.0074	28.7628	0	2.44949
GhAP3.7	0.794257	0	0.185578	28.2828	43.6172	0.217773	4.3424
GhAP3.5	7.46602	0	1.48462	115.071	1.46437	0.65332	0
GhAP3.9	3.3541	0.193575	0.694753	32.5689	0.447449	0.225449	0.0658387
GhSVP5	0.379767	0.682529	0	0.385878	0	0	0.0333011
GhSVP9	1.64089	0.850725	0.196016	1.95618	2.20967	0	1.77515
GhSVP7	6.75038	0	0.193597	5.40907	1.09119	0	0.0637655
GhSVP2	2.26458	0.58136	0.603127	4.60618	3.62615	0	0.463271
GhSVP4	0.0650226	0.183445	0.380154	0.554026	0.214268	0	0.0313112
GhSVP8	0.0650226	0.183445	0.380154	0.577793	0.214268	0	0.0313112
GhSVP1	0.119254	2.3882	1.08082	1.63322	0	0	0
GhSVP3	1.38187	3.53526	6.85472	9.75039	0	0	0
GhSVP6	1.76751	6.61728	8.54492	5.08944	0	0	0.0618829
GhMIKC*1	0	0	0	1.36069	0	0	0
GhMIKC*2	0.329601	0.153844	0.105245	13.8827	0.355861	0	0.209353
GhMIKC*3	1.71892	1.26573	0.991716	1.86969	0.349309	147.111	0.0615618
GhMIKC*4	0	0	0	0	0.258077	0	0.15041
GhMIKC*5	0	0	0	0	0.265841	0	0
GhMIKC*6	3.51533	1.17671	1.73704	2.45896	0.924494	1.04016	0.816364
GhMIKC*7	5.65213	2.80262	2.48373	5.22864	1.976	11.5522	2.35866
GhMIKC*8	0.0183112	0.205125	0.315736	3.02141	0	0.0599003	0.0348922
GhMIKC*9	0	0	0	2.14848	0	0	0
GhMIKC*10	1.19554	0.346774	0.593997	0.618233	0.401701	73.6669	0.157385
GhMIKC*11	1.39168	1.87258	1.76547	3.06825	3.16032	0.945219	1.75611
GhMIKC*12	0	0	0	0	0	0	0
GhMIKC*13	0.852885	0.17942	0.614961	0.890819	0.346569	193.821	0.101806
GhMIKC*14	0	0	0	0	0.531681	0	0.0774276
GhMIKC*15	3.1707	1.26113	1.44912	2.15856	1.34162	2.41382	0.978144
GhMIKC*16	0.0795115	0	0	0.336972	0	0	0
GhMIKC*17	3.9315	2.52114	2.37599	4.97053	0.714119	5.40989	1.75044
GhMIKC*18	0.111356	0	0.729376	3.66854	0.513779	0.258097	0.605161
